# Supplementary material for: Gene Expression Analysis of Astrocyte and Microglia Endocannabinoid Signaling during Autoimmune Demyelination
Source: Biomolecules. 2020 Aug 24;10(9):1228. doi: 10.3390/biom10091228 (PMC7563448; doi:10.3390/biom10091228)
Supplement: Supplementary file 1 [file biomolecules-10-01228-s001.zip]

Archive with 5 entries (5 files):
- Moreno-Garcia - Supplementary Figures.pdf
- Supplementary Figure Legends.pdf
- Table S1.xlsx
- Table S2 - Astrocytes 18.06.2020.xlsx
- Table S3 - Microglia 18.06.2020.xlsx
