# Supplementary material for: Gene Expression Analysis of Astrocyte and Microglia Endocannabinoid Signaling during Autoimmune Demyelination
Source: Biomolecules. 2020 Aug 24;10(9):1228. doi: 10.3390/biom10091228 (PMC7563448; doi:10.3390/biom10091228)
Supplement: Supplementary file 1 [file biomolecules-10-01228-s001.zip › Table S1.xlsx]

## Sheet: Feuil1
Gen symbol	Name	Probe/sequence	Source
Abhd12	Abhydrolase domain containing 12	Mm.PT.58.21550583	IDT
Abhd6	Abhydrolase domain containing 6	Mm.PT.56a.30278594	IDT
Aldh1l1	Aldehyde dehydrogenase 1 family member L1	Mm.PT.58.7775479	IDT
Amigo2	Adhesion molecule with Ig like domain 2	Mm.PT.58.42252903.g	IDT
Aqp4	Aquaporin 4	Mm.PT.58.9080805	IDT
Aspg	Asparaginase	Mm.PT.58.11554309	IDT
Atp1b2	ATPase, Na+/K+ transporting, beta 2 polypeptide	Mm.PT.58.9607533	IDT
Axl	AXL receptor tyrosine kinase	Mm.PT.58.11506780	IDT
B3gnt5	UDP-GlcNAc:betaGal beta-1,3-N-acetylglucosaminyltransferase 5	Mm.PT.56a.4276905	IDT
Bdnf	Brain derived neurotrophic factor	GEA00013250	Fluidigm
C1ra	Complement component 1, r subcomponent A	Mm.PT.58.13565159	IDT
C3	Complement component 3	GEA00050352	Fluidigm
Ccl2	Chemokine (C-C motif) ligand 2	GEA00036445	Fluidigm
Ccl5	Chemokine (C-C motif) ligand 5	Mm.PT.58.43548565	IDT
Cd14	CD14 antigen	Mm.PT.58.8871572.	IDT
Cd163	CD163 antigen	GEA00047928	Fluidigm
Cd44	CD44 antigen	Mm.PT.58.12084136	IDT
Chil3	Chitinase-like 3	GEP00065163	Fluidigm
Cnr1	Cannabinoid receptor 1	5'-GTGCTGTTGCTGTTCATTGTG-3'	IDT
		5'-CTTGCCATCTTCTGAGGTGTG-3'
Cnr2	Cannabinoid receptor 2	5'-ACGGTGGCTTGGAGTTCAAC-3'	IDT
		5'-GCCGGGAGGACAGGATAAT-3'
Cntf	Ciliary neurotrophic factor	Mm.PT.58.32700675.g	IDT
Cxcl10	Chemokine (C-X-C motif) ligand 10	Mm.PT.58.43575827	IDT
Cxcl2	Chemokine (C-X-C motif) ligand 2	Mm.PT.58.10456839	IDT
Dagla	Diacylglycerol lipase, alpha	Mm.PT.58.17317743	IDT
Daglb	Diacylglycerol lipase, beta	Mm.PT.58.29261445	IDT
Emp1	Epithelial membrane protein 1	Mm.PT.58.5886962	IDT
Faah	Fatty acid amide hydrolase	5'-GTATCGCCAGTCCGTCATTG-3'	IDT
		5'-GCCTATACCCTTTTTCATGCCC-3'
Fabp7	Fatty acid binding protein 7	Mm.PT.58.10879959	IDT
Fkbp5	Peptidyl-prolyl cis-trans isomerase FKBP5	Mm.PT.58.45861921	IDT
Gapdh	Glyceraldehyde-3-phosphate dehydrogenase	GEA00007851	Fluidigm
Gas6	Growth arrest specific 6	Mm.PT.58.7992530	IDT
Gbp2	Guanylate binding protein 2	Mm.PT.58.13670146	IDT
Gfap	Glial fibrillary acidic protein	Mm.PT.58.6609337	IDT
Gpc4	Glypican 4	Mm.PT.58.7577704	IDT
Gpc6	Glypican 6	Mm.PT.58.11926175	IDT
Gpr34	G protein-coupled receptor 34	GEA00036763	Fluidigm
H2-T23	Histocompatibility 2, T region locus	5'-ACAGTCCCGACCCAGAGTAG-3'	IDT
		5'-CCACGTAGCCGACAATGATGA-3'
Hprt	Hypoxanthine guanine phosphoribosyl transferase	GEA00002682	Fluidigm
Igf1	Insulin-like growth factor 1	Mm.PT.58.32726889	IDT
Iigp1	Interferon inducible GTPase 1	Mm.PT.58.30476092	IDT
Il12a	Interleukin 12	GEA00002715	Fluidigm
Il1b	Interleukin 1 beta	GEA00002825	Fluidigm
Il6	Interleukin 6	GEP00055414	Fluidigm
Irf9	Interferon regulatory factor 9	Mm.PT.58.31054864	IDT
Itgam	Integrin subunit alpha M	Mm.PT.58.14195622	IDT
Megf10	Multiple EGF-like-domains 10	Mm.PT.58.5426779	IDT
Mertk	MER proto-oncogene tyrosine kinase	Mm.PT.58.13019379	IDT
Mgll	Monoglyceride lipase	Mm.PT.58.7308666	IDT
Mrc1	Mannose receptor, C type 1	GEP00061539	Fluidigm
Mx1	MX dynamin-like GTPase 1	Mm.PT.58.12101853.g	IDT
Naaa	N-acylethanolamine acid amidase	Mm.PT.56a.12032642	IDT
Napepld	N-acyl phosphatidylethanolamine phospholipase D	Mm.PT.58.11107597	IDT
Nfe2l2	Nuclear factor erythroid 2-related factor 2	Mm.PT.58.29108649	IDT
Nos2	Nitric oxide synthase 2, inducible	GEA00013195	Fluidigm
P2ry12	Purinergic receptor P2Y, G-protein coupled 12	GEA00038320	Fluidigm
Pdgfa	Platelet derived growth factor, alpha	Mm.PT.58.7762032	IDT
PpiA	Peptidylprolyl isomerase A	GEA00010013	Fluidigm
Psmb8	Proteasome (prosome, macropain) subunit, beta type 8 (large multifunctional peptidase 7)	Mm.PT.58.3080368	IDT
Ptgs2	Prostaglandin-endoperoxide synthase 2	Mm.PT.58.9154407	IDT
S100a10	S100 calcium binding protein A10 (calpactin)	Mm.PT.58.6571055	IDT
S1pr3	Sphingosine-1-phosphate receptor 3	Mm.PT.58.16846672	IDT
Serpina3n	Serine (or cysteine) peptidase inhibitor, clade A, member 3N	Mm.PT.58.6333775	IDT
Serping1	Serine (or cysteine) peptidase inhibitor, clade G, member 1	Mm.PT.58.30811631	IDT
Slc1a3	Solute carrier family 1 (glial high affinity glutamate transporter), member 3	Mm.PT.58.5217423	IDT
Sparcl1	SPARC-like 1 (Hevin)	Mm.PT.58.9058288	IDT
Stat1	Signal transducer and activator of transcription 1	GEA00003599	Fluidigm
Stat2	Signal transducer and activator of transcription 2	Mm.PT.58.8014151	IDT
Stat3	Signal transducer and activator of transcription 3	GEA00003674	Fluidigm
Stat6	Signal transducer and activator of transcription 6	GEA00003806	Fluidigm
Tgfb1	Transforming growth factor, beta 1	GEA00003840	Fluidigm
Thbs1	Thrombospondin 1	Mm.PT.58.11851002	IDT
Thbs2	Thrombospondin 2	Mm.PT.58.31508589	IDT
Tmem119	Transmembrane protein 119	Mm.PT.58.6766267	IDT
Tnf	Tumor necrosis factor	GEP00059464	Fluidigm
