# Supplementary material for: Gene Expression Analysis of Astrocyte and Microglia Endocannabinoid Signaling during Autoimmune Demyelination
Source: Biomolecules. 2020 Aug 24;10(9):1228. doi: 10.3390/biom10091228 (PMC7563448; doi:10.3390/biom10091228)
Supplement: Supplementary file 1 [file biomolecules-10-01228-s001.zip › Table S2 - Astrocytes 18.06.2020.xlsx]

## Sheet: PS
Astrocytes-Presymptomatic EAE	Gene name	log2	PValue
ENSMUSG00000019874	Fabp7	-0.886783	0.00130751
ENSMUSG00000023885	Thbs2	-0.778117	0.142078
ENSMUSG00000023224	Serping1	-0.7536	0.0411255
ENSMUSG00000000386	Mx1	-0.591867	0.00286218
ENSMUSG00000048482	Bdnf	-0.56184	0.547619
ENSMUSG00000002325	Irf9	-0.4988	0.155791
ENSMUSG00000041959	S100a10	-0.45195	0.0343266
ENSMUSG00000058571	Gpc6	-0.405367	0.0228025
ENSMUSG00000035735	Dagla	-0.403917	0.0930736
ENSMUSG00000033174	Mgll	-0.393733	0.0192315
ENSMUSG00000029309	Sparcl1	-0.393433	0.0748798
ENSMUSG00000024411	Aqp4	-0.368117	0.0151569
ENSMUSG00000002147	Stat6	-0.347433	0.483668
ENSMUSG00000021091	Serpina3n	-0.343953	0.115626
ENSMUSG00000025277	Abhd6	-0.32595	0.0395487
ENSMUSG00000032046	Abhd12	-0.295833	0.132035
ENSMUSG00000067586	S1pr3	-0.291017	0.393939
ENSMUSG00000039206	Daglb	-0.2901	0.025974
ENSMUSG00000024593	Megf10	-0.2899	0.220083
ENSMUSG00000031451	Gas6	-0.275133	0.16931
ENSMUSG00000040033	Stat2	-0.27195	0.251611
ENSMUSG00000044288	Cnr1	-0.254117	0.139059
ENSMUSG00000079415	Cntf	-0.240317	0.532252
ENSMUSG00000024164	C3	-0.239233	0.588745
ENSMUSG00000029413	Naaa	-0.225317	0.160093
ENSMUSG00000040152	Thbs1	-0.209383	0.958909
ENSMUSG00000030088	Aldh1l1	-0.208583	0.0930736
ENSMUSG00000002602	Axl	-0.170317	0.380574
ENSMUSG00000005360	Slc1a3	-0.168667	0.309524
ENSMUSG00000067586	S1pr3	-0.158196	0.693542
ENSMUSG00000015839	Nfe2l2	-0.0994167	0.555886
ENSMUSG00000035385	Ccl2	-0.0921833	0.962658
ENSMUSG00000004040	Stat3	-0.0276667	0.839703
ENSMUSG00000031119	Gpc4	-0.0273333	0.938741
ENSMUSG00000041329	Atp1b2	-0.0255748	0.935772
ENSMUSG00000030208	Emp1	-0.0149183	0.892308
ENSMUSG00000005087	Cd44	0.0214936	0.649164
ENSMUSG00000026104	Stat1	0.0620167	0.772789
ENSMUSG00000032487	Ptgs2	0.113983	0.615899
ENSMUSG00000014361	Mertk	0.1891	0.818182
ENSMUSG00000020932	Gfap	0.206817	0.296869
ENSMUSG00000036353	P2ry12	0.228282	0.419313
ENSMUSG00000028270	Gbp2	0.372798	0.366527
ENSMUSG00000044968	Napepld	0.38225	0.0469727
ENSMUSG00000048218	Amigo2	0.457383	0.197405
ENSMUSG00000067212	H2-T23	0.534725	0.480428
ENSMUSG00000020826	Nos2	0.553583	0.00843853
ENSMUSG00000022686	B3gnt5	0.567964	0.137471
ENSMUSG00000024338	Psmb8	0.683016	0.0611061
ENSRNOG00000010906	Ccl5	0.843317	0.00229556
ENSMUSG00000054072	Iigp1	0.975182	0.0136909
ENSMUSG00000055172	C1ra	1.02525	0.0806709
ENSMUSG00000037686	Aspg	1.04567	0.0758386
ENSMUSG00000034171	Faah	1.07254	0.021604
ENSMUSG00000034855	Cxcl10	1.09775	0.0160802
ENSMUSG00000054675	Tmem119	1.14643	0.00756059
ENSMUSG00000024222	Fkbp5	1.25429	0.00045317
ENSMUSG00000051439	Cd14	1.57629	0.000670223
ENSMUSG00000040229	Gpr34	4.70789	6.58003e-05
ENSMUSG00000030786	Itgam	7.4676	0.000276787

## Sheet: Acute
Astrocytes-Acute EAE	Gene name	log2	PValue
ENSMUSG00000048482	Bdnf	-1.76504	0.015873
ENSMUSG00000019874	Fabp7	-1.46187	5.93364e-05
ENSMUSG00000035735	Dagla	-1.28448	0.0021645
ENSMUSG00000039206	Daglb	-1.08672	2.486e-07
ENSMUSG00000024411	Aqp4	-1.08198	0.0021645
ENSMUSG00000024593	Megf10	-0.912717	9.924e-07
ENSMUSG00000025277	Abhd6	-0.906967	0.000181048
ENSMUSG00000079415	Cntf	-0.894517	0.0522468
ENSMUSG00000029413	Naaa	-0.879133	9.64522e-05
ENSMUSG00000058571	Gpc6	-0.876317	0.00101236
ENSMUSG00000029309	Sparcl1	-0.792883	0.000424299
ENSMUSG00000032046	Abhd12	-0.791183	0.0021645
ENSMUSG00000044288	Cnr1	-0.748117	0.0143898
ENSMUSG00000002602	Axl	-0.73535	4.38306e-05
ENSMUSG00000005360	Slc1a3	-0.728867	0.0021645
ENSMUSG00000041329	Atp1b2	-0.668852	0.0399788
ENSMUSG00000033174	Mgll	-0.625417	0.00109218
ENSMUSG00000030088	Aldh1l1	-0.488733	0.00150656
ENSMUSG00000031451	Gas6	-0.466817	0.0131601
ENSMUSG00000015839	Nfe2l2	-0.431	0.00888212
ENSMUSG00000031119	Gpc4	-0.413633	0.033693
ENSMUSG00000023885	Thbs2	-0.05095	0.820847
ENSMUSG00000002147	Stat6	-0.00785001	0.756528
ENSMUSG00000044968	Napepld	0.0408833	0.700088
ENSMUSG00000014361	Mertk	0.0584833	0.53869
ENSMUSG00000067586	S1pr3	0.0671311	0.613934
ENSMUSG00000067586	S1pr3	0.183583	0.664122
ENSMUSG00000041959	S100a10	0.28655	0.403052
ENSMUSG00000036353	P2ry12	0.632052	0.0300493
ENSMUSG00000048218	Amigo2	0.960117	0.00980603
ENSMUSG00000030208	Emp1	1.01547	0.113797
ENSMUSG00000034171	Faah	1.11802	0.0297573
ENSMUSG00000005087	Cd44	1.12534	0.0755148
ENSMUSG00000004040	Stat3	1.15818	0.000388259
ENSMUSG00000054675	Tmem119	1.37202	0.00396557
ENSMUSG00000022686	B3gnt5	1.45379	0.0129957
ENSMUSG00000037686	Aspg	1.51574	0.093426
ENSMUSG00000040152	Thbs1	1.63765	0.000775963
ENSMUSG00000040229	Gpr34	1.75425	0.0224072
ENSMUSG00000020932	Gfap	2.10705	6.9825e-06
ENSMUSG00000002325	Irf9	2.12398	3.9e-09
ENSMUSG00000040033	Stat2	2.19387	6.0473e-06
ENSMUSG00000032487	Ptgs2	2.30207	0.0107939
ENSMUSG00000023224	Serping1	3.47053	0.0021645
ENSMUSG00000026104	Stat1	3.7181	0.0021645
ENSMUSG00000024222	Fkbp5	3.93614	0.000403773
ENSMUSG00000051439	Cd14	3.97298	0.00273434
ENSMUSG00000021091	Serpina3n	3.98412	0.000103819
ENSMUSG00000000386	Mx1	4.29615	0.00262201
ENSMUSG00000020826	Nos2	5.1443	0.0052231
ENSMUSG00000024164	C3	5.14497	0.000133448
ENSMUSG00000055172	C1ra	5.61557	6.01078e-05
ENSRNOG00000010906	Ccl5	5.77833	1.59058e-05
ENSMUSG00000067212	H2-T23	5.93281	0.000828415
ENSMUSG00000035385	Ccl2	6.22025	0.0021645
ENSMUSG00000024338	Psmb8	6.2725	0.000362273
ENSMUSG00000028270	Gbp2	6.2841	0.00598032
ENSMUSG00000034855	Cxcl10	6.57245	1.7163e-06
ENSMUSG00000054072	Iigp1	6.64711	0.004329
ENSMUSG00000030786	Itgam	8.94461	0.00881424

## Sheet: Chronic
Astrocytes-Chronic EAE	Gene name	log2	PValue
ENSMUSG00000020826	Nos2	-7.86064	6.4e-08
ENSMUSG00000024593	Megf10	-0.7813	0.000152169
ENSMUSG00000048482	Bdnf	-0.74186	0.547619
ENSMUSG00000032046	Abhd12	-0.7403	0.004329
ENSMUSG00000024411	Aqp4	-0.73846	0.0010018
ENSMUSG00000025277	Abhd6	-0.71982	0.00258638
ENSMUSG00000029413	Naaa	-0.68608	0.00154505
ENSMUSG00000039206	Daglb	-0.67802	0.000135588
ENSMUSG00000033174	Mgll	-0.61242	0.00224981
ENSMUSG00000015839	Nfe2l2	-0.6098	0.00699131
ENSMUSG00000030088	Aldh1l1	-0.59204	0.00112626
ENSMUSG00000035735	Dagla	-0.58464	0.329004
ENSMUSG00000019874	Fabp7	-0.5146	0.0368513
ENSMUSG00000029309	Sparcl1	-0.50692	0.0165634
ENSMUSG00000005360	Slc1a3	-0.46964	0.00991088
ENSMUSG00000058571	Gpc6	-0.439	0.047053
ENSMUSG00000031451	Gas6	-0.43574	0.010841
ENSMUSG00000031119	Gpc4	-0.40016	0.0783584
ENSMUSG00000041959	S100a10	-0.39234	0.068132
ENSMUSG00000041329	Atp1b2	-0.38776	0.00244905
ENSMUSG00000079415	Cntf	-0.38062	0.691367
ENSMUSG00000005087	Cd44	-0.368233	0.154428
ENSMUSG00000034171	Faah	-0.367115	0.240001
ENSMUSG00000002602	Axl	-0.35344	0.0113352
ENSMUSG00000044288	Cnr1	-0.33716	0.0489104
ENSMUSG00000004040	Stat3	-0.2226	0.169978
ENSMUSG00000014361	Mertk	-0.18582	0.0940425
ENSMUSG00000048218	Amigo2	0.0677	0.957146
ENSMUSG00000023885	Thbs2	0.10254	0.795701
ENSMUSG00000036353	P2ry12	0.126228	0.586534
ENSMUSG00000044968	Napepld	0.17866	0.294285
ENSMUSG00000040033	Stat2	0.22312	0.428571
ENSMUSG00000020932	Gfap	0.24808	0.18027
ENSMUSG00000002147	Stat6	0.2566	0.522031
ENSMUSG00000030208	Emp1	0.356817	0.336596
ENSMUSG00000067586	S1pr3	0.38332	0.356977
ENSMUSG00000051439	Cd14	0.427772	0.250211
ENSMUSG00000022686	B3gnt5	0.454413	0.21529
ENSMUSG00000002325	Irf9	0.47238	0.0407478
ENSMUSG00000030786	Itgam	0.582346	0.0640699
ENSMUSG00000021091	Serpina3n	0.636283	0.116328
ENSMUSG00000024222	Fkbp5	0.715192	0.0594366
ENSMUSG00000040152	Thbs1	0.7992	0.0374634
ENSMUSG00000037686	Aspg	0.837997	0.111111
ENSMUSG00000067586	S1pr3	0.993295	0.0700644
ENSMUSG00000026104	Stat1	1.12878	8.66844e-05
ENSMUSG00000023224	Serping1	1.4702	0.000257076
ENSMUSG00000054675	Tmem119	1.59849	0.00314511
ENSMUSG00000032487	Ptgs2	1.69624	0.0303221
ENSMUSG00000054072	Iigp1	1.88277	0.00455403
ENSRNOG00000010906	Ccl5	2.46164	0.0271728
ENSMUSG00000028270	Gbp2	2.49584	0.000293141
ENSMUSG00000040229	Gpr34	2.54558	3.75e-07
ENSMUSG00000034855	Cxcl10	2.64624	0.0268663
ENSMUSG00000035385	Ccl2	2.64724	0.000594685
ENSMUSG00000067212	H2-T23	2.86083	0.000684705
ENSMUSG00000024164	C3	3.1307	0.00313716
ENSMUSG00000024338	Psmb8	3.14077	0.00016813
ENSMUSG00000055172	C1ra	3.27304	0.000445652
ENSMUSG00000000386	Mx1	4.32014	8.792e-07
