# Supplementary material for: Gene Expression Analysis of Astrocyte and Microglia Endocannabinoid Signaling during Autoimmune Demyelination
Source: Biomolecules. 2020 Aug 24;10(9):1228. doi: 10.3390/biom10091228 (PMC7563448; doi:10.3390/biom10091228)
Supplement: Supplementary file 1 [file biomolecules-10-01228-s001.zip › Table S3 - Microglia 18.06.2020.xlsx]

## Sheet: PS
Microglia-Presymptomatic EAE	Gene name	log2	PValue
ENSMUSG00000030088	Aldh1l1	-1.81205	0.0294824
ENSMUSG00000023224	Serping1	-1.47362	0.132035
ENSMUSG00000036353	P2ry12	-1.35932	1.2658e-06
ENSMUSG00000024411	Aqp4	-1.27537	0.75157
ENSMUSG00000025277	Abhd6	-1.23802	0.0177845
ENSMUSG00000035735	Dagla	-1.10773	0.030303
ENSMUSG00000005360	Slc1a3	-1.02263	0.1553
ENSMUSG00000008845	Cd163	-1.01958	0.0109122
ENSMUSG00000039206	Daglb	-0.950333	0.00865801
ENSMUSG00000054675	Tmem119	-0.923083	0.00410466
ENSMUSG00000002603	Tgfb1	-0.875883	0.00414098
ENSMUSG00000027776	Il12a	-0.856467	0.277271
ENSMUSG00000033174	Mgll	-0.803233	0.00865801
ENSMUSG00000040229	Gpr34	-0.801283	0.00865801
ENSMUSG00000026712	Mrc1	-0.796733	0.00355852
ENSMUSG00000025856	Pdgfa	-0.777017	0.0458039
ENSMUSG00000040809	Chil3	-0.772683	0.0367268
ENSMUSG00000025746	Il6	-0.6975	0.174229
ENSMUSG00000004040	Stat3	-0.683167	0.0446046
ENSMUSG00000067212	H2-T23	-0.623317	0.00893828
ENSMUSG00000002147	Stat6	-0.565983	0.0186601
ENSMUSG00000055172	C1ra	-0.515583	0.0208196
ENSMUSG00000030786	Itgam	-0.45575	0.0642783
ENSMUSG00000015839	Nfe2l2	-0.4292	0.139319
ENSMUSG00000044968	Napepld	-0.38025	0.730837
ENSMUSG00000032046	Abhd12	-0.36845	0.0353323
ENSMUSG00000034171	Faah	-0.34585	0.111111
ENSMUSG00000020826	Nos2	-0.32535	0.699134
ENSMUSG00000041329	Atp1b2	-0.174967	0.66312
ENSMUSG00000028270	Gbp2	-0.0906167	0.565324
ENSMUSG00000024222	Fkbp5	-0.0561667	0.724402
ENSMUSG00000026104	Stat1	-0.0251833	0.819015
ENSMUSG00000024401	Tnf	0.0244667	0.852397
ENSMUSG00000019874	Fabp7	0.0705333	0.952092
ENSMUSG00000024338	Psmb8	0.0902667	0.708531
ENSMUSG00000027398	Il1b	0.462583	0.450538
ENSMUSG00000029413	Naaa	0.474733	0.201112
ENSMUSG00000005087	Cd44	0.586027	0.15958
ENSMUSG00000020053	Igf1	0.5896	0.0462296
ENSMUSG00000062585	Cnr2	0.678617	0.184079
ENSMUSG00000048218	Amigo2	0.792433	0.0649351
ENSMUSG00000035385	Ccl2	1.00333	0.000387886
ENSRNOG00000010906	Ccl5	1.09538	0.121448
ENSMUSG00000058427	Cxcl2	1.1945	0.00115269
ENSMUSG00000034855	Cxcl10	1.27422	8.1705e-05
ENSMUSG00000020932	Gfap	1.86085	0.618742
ENSMUSG00000024164	C3	2.43602	0.000620605
ENSMUSG00000054072	Iigp1	4.53775	0.004329
ENSMUSG00000021091	Serpina3n	4.65698	0.004329
ENSMUSG00000067586	S1pr3	4.71456	0.004329

## Sheet: Acute
Microglia-Acute EAE	Gene name	log2	PValue
ENSMUSG00000040229	Gpr34	-4.80527	2.4158e-06
ENSMUSG00000036353	P2ry12	-4.43168	9e-09
ENSMUSG00000026712	Mrc1	-3.02717	0.004329
ENSMUSG00000054675	Tmem119	-2.88927	4.62786e-05
ENSMUSG00000035735	Dagla	-2.77622	0.004329
ENSMUSG00000033174	Mgll	-2.66203	1.55495e-05
ENSMUSG00000039206	Daglb	-2.4466	7.68905e-05
ENSMUSG00000002603	Tgfb1	-2.26163	9.81919e-05
ENSMUSG00000032046	Abhd12	-2.2369	8.022e-07
ENSMUSG00000030786	Itgam	-2.2144	0.000144893
ENSMUSG00000025856	Pdgfa	-2.0694	2.36504e-05
ENSMUSG00000034171	Faah	-1.89485	0.0190476
ENSMUSG00000002147	Stat6	-1.88595	6.89555e-05
ENSMUSG00000025277	Abhd6	-1.34433	0.0107285
ENSMUSG00000024411	Aqp4	-1.28957	0.168748
ENSMUSG00000024401	Tnf	-1.14512	0.000196106
ENSMUSG00000030088	Aldh1l1	-1.03585	0.131903
ENSMUSG00000008845	Cd163	-0.772733	0.0332566
ENSMUSG00000004040	Stat3	-0.664083	0.02813
ENSMUSG00000015839	Nfe2l2	-0.571867	0.0872397
ENSMUSG00000025746	Il6	-0.36585	0.355948
ENSMUSG00000005360	Slc1a3	-0.279583	0.184517
ENSMUSG00000062585	Cnr2	-0.232667	0.914286
ENSMUSG00000027398	Il1b	0.175283	0.876764
ENSMUSG00000044968	Napepld	0.26195	0.413476
ENSMUSG00000035385	Ccl2	0.5604	0.0391409
ENSMUSG00000019874	Fabp7	0.6877	0.293226
ENSMUSG00000041329	Atp1b2	0.9971	0.125541
ENSMUSG00000058427	Cxcl2	1.0228	0.114652
ENSMUSG00000024222	Fkbp5	1.03065	0.119874
ENSMUSG00000027776	Il12a	1.0768	0.533377
ENSMUSG00000048218	Amigo2	1.15475	0.0151515
ENSMUSG00000067212	H2-T23	1.15997	0.004329
ENSMUSG00000024338	Psmb8	1.70212	1.00599e-05
ENSMUSG00000029413	Naaa	1.71515	0.000122779
ENSMUSG00000026104	Stat1	2.62615	2.01e-08
ENSMUSG00000034855	Cxcl10	2.7016	2.38507e-05
ENSMUSG00000005087	Cd44	2.73869	0.0025288
ENSMUSG00000040809	Chil3	2.79767	0.00419452
ENSMUSG00000055172	C1ra	2.95943	0.00165055
ENSMUSG00000020932	Gfap	3.5182	0.0150989
ENSMUSG00000020053	Igf1	3.6732	0.0714391
ENSMUSG00000028270	Gbp2	4.47998	0.000148733
ENSMUSG00000023224	Serping1	5.19695	0.00150058
ENSRNOG00000010906	Ccl5	5.42348	0.00669528
ENSMUSG00000067586	S1pr3	6.00212	0.004329
ENSMUSG00000020826	Nos2	6.10958	0.0021645
ENSMUSG00000024164	C3	7.44942	0.000965284
ENSMUSG00000021091	Serpina3n	7.59802	0.004329
ENSMUSG00000054072	Iigp1	9.77323	0.004329

## Sheet: Recovery
Microglia-Recovery EAE	Gene name	log2	PValue
ENSMUSG00000027776	Il12a	-7.53194	0.109524
ENSMUSG00000034171	Faah	-2.87322	0.015873
ENSMUSG00000030088	Aldh1l1	-2.34674	0.0114855
ENSMUSG00000036353	P2ry12	-2.01112	7.715e-07
ENSMUSG00000040229	Gpr34	-1.86054	0.000142372
ENSMUSG00000026712	Mrc1	-1.69616	0.000175364
ENSMUSG00000035735	Dagla	-1.42664	0.0107018
ENSMUSG00000054675	Tmem119	-1.4083	0.00132524
ENSMUSG00000033174	Mgll	-1.36622	0.000101941
ENSMUSG00000002147	Stat6	-1.21462	0.00120361
ENSMUSG00000004040	Stat3	-1.1886	0.00744376
ENSMUSG00000008845	Cd163	-1.14344	0.0281845
ENSMUSG00000024411	Aqp4	-1.11186	0.434115
ENSMUSG00000002603	Tgfb1	-1.08004	0.00379832
ENSMUSG00000040809	Chil3	-1.04884	0.0212117
ENSMUSG00000032046	Abhd12	-0.91602	0.000252625
ENSMUSG00000024401	Tnf	-0.90152	0.00381366
ENSMUSG00000039206	Daglb	-0.89684	0.00585157
ENSMUSG00000025856	Pdgfa	-0.79458	0.0354658
ENSMUSG00000025746	Il6	-0.70974	0.191498
ENSMUSG00000025277	Abhd6	-0.69032	0.13408
ENSMUSG00000030786	Itgam	-0.68366	0.0345151
ENSMUSG00000044968	Napepld	-0.5686	0.209503
ENSMUSG00000005360	Slc1a3	-0.48246	0.432661
ENSMUSG00000035385	Ccl2	-0.34706	0.428571
ENSMUSG00000058427	Cxcl2	-0.33908	0.248311
ENSMUSG00000015839	Nfe2l2	-0.32844	0.225586
ENSMUSG00000024222	Fkbp5	-0.05098	0.890444
ENSMUSG00000062585	Cnr2	0.02852	0.725125
ENSMUSG00000019874	Fabp7	0.09794	0.729125
ENSMUSG00000055172	C1ra	0.19502	0.336438
ENSMUSG00000023224	Serping1	0.23696	0.392674
ENSMUSG00000048218	Amigo2	0.54076	0.0822511
ENSMUSG00000041329	Atp1b2	0.6212	0.153789
ENSMUSG00000029413	Naaa	0.77634	0.0236433
ENSMUSG00000034855	Cxcl10	0.81008	0.0280056
ENSMUSG00000067212	H2-T23	1.01864	2.18725e-05
ENSMUSG00000027398	Il1b	1.29666	0.0202623
ENSMUSG00000024338	Psmb8	1.35102	0.000212871
ENSMUSG00000026104	Stat1	1.54626	0.000577292
ENSMUSG00000020932	Gfap	1.92572	0.719062
ENSMUSG00000028270	Gbp2	1.96372	0.00250746
ENSMUSG00000005087	Cd44	2.00724	0.000163068
ENSMUSG00000020826	Nos2	4.37286	0.004329
ENSMUSG00000020053	Igf1	4.50298	3.1035e-06
ENSRNOG00000010906	Ccl5	5.04394	0.000154067
ENSMUSG00000021091	Serpina3n	5.40313	0.00793651
ENSMUSG00000067586	S1pr3	5.46159	0.00793651
ENSMUSG00000054072	Iigp1	5.8057	0.00793651
ENSMUSG00000024164	C3	6.83014	1.83463e-05
